# Supplementary material for: PPARG-centric transcriptional re-wiring during differentiation of human trophoblast stem cells into extravillous trophoblasts
Source: Nucleic Acids Res. 2025 Jul 24;53(14):gkaf669. doi: 10.1093/nar/gkaf669 (PMC12288872; doi:10.1093/nar/gkaf669)
Supplement: gkaf669_Supplemental_Files [file gkaf669_supplemental_files.zip]

Archive with 6 entries (6 files):
- Supplementary Data_20250703_v3.pdf
- Supplementary Table S1.xlsx
- Supplementary Table S2.xlsx
- Supplementary Table S3.xlsx
- Supplementary Table S4.xlsx
- Supplementary Table S5.xlsx
