# Supplementary material for: PPARG-centric transcriptional re-wiring during differentiation of human trophoblast stem cells into extravillous trophoblasts
Source: Nucleic Acids Res. 2025 Jul 24;53(14):gkaf669. doi: 10.1093/nar/gkaf669 (PMC12288872; doi:10.1093/nar/gkaf669)
Supplement: gkaf669_Supplemental_Files [file gkaf669_supplemental_files.zip › Supplementary Table S1.xlsx]

## Sheet: Sheet1
Supplementary Table S1. Oligo sequences of RT-qPCR primers and shRNAs
Gene	Forward (5'-3')	Reverse (5'-3')
PPARG	GGCTTCCACTACGGTGTTCATG	CTGGCACTTGTTGCGGTTCTTC
RXRA	ACATGCAGATGGACAAGACG	TCGAGAGCCCCTTGGAGT
HLA-G	CCACCACCCTGTCTTTGACTAT	ACGTCCTGGGTCTGGTCCT
ITGA1	CCGAAGAGGTACTTGTTGCAGC	GGCTTCCGTGAATGCCTCCTTT
PLAC8	ACTCCAACTGGCAGACAGGCAT	GAGAGTCCTCATTGCGACGCTT
TEAD4	CAGGTGGTGGAGAAAGTTGAGA	GTGCTTGAGCTTGTGGATGAAG
MSX2	GCAGGAACCCGGCCGATATT	CTGACGGAACTTGCGCTCCA
TP63	AGAAACGAAGATCCCCAGATGA	CTGTTGCTGTTGCCTGTACGTT
GATA2	AAGGCTCGTTCCTGTTCAGA	GGCATTGCACAGGTAGTGG
GATA3	GGGCTCTACTACAAGCTTCACAATA	CACTTTTTGGATTTGCTAGACATTT
TFAP2C	CCTGACATCCTTAGTAGAAGGTGAA	CTCCAAGATGAGGTCTGGTTAAATA
PAGE4	CGGTGAATCTCAGCAAGAGGAAC	GCTCACTCCGAGTCTTTTCCAG
CGB3	CAGCATCCTATCACCTCCTGGT	CTGGAACATCTCCATCCTTGGT
GCM1	AGTGAACACAGCACCTTCCTCC	TTGGACGCCTTCCTGGAAAGAC
SDC1	CTATTCCCACGTCTCCAGAACC	GGACTACAGCCTCTCCCTCCTT
GAPDH	TGACTTCAACAGCGACACCC	TTCGTTGTCATACCAGGAAATGAG
Gene	TRC Clone ID	shRNA sequence
PPARG	TRCN0000355926	ATGGAGTCCACGAGATCATTT
PPARG	TRCN0000001674	GACAACAGACAAATCACCATT
RXRA	TRCN0000330707	CAAGGACTGCCTGATTGACAA
RXRA	TRCN0000330782	GCGGGACATGCAGATGGACAA
